# Supplementary material for: L-Carnitine and Mildronate Demonstrate Divergent Protective Effects on Mitochondrial DNA Quality Control and Inflammation Following Traumatic Brain Injury
Source: Int J Mol Sci. 2025 Mar 22;26(7):2902. doi: 10.3390/ijms26072902 (PMC11988827; doi:10.3390/ijms26072902)
Supplement: Supplementary file 1 [file ijms-26-02902-s001.zip]

Archive with 1 entries (1 files):
- ijms-3508487-supplementary.pdf
